# Supplementary material for: Role of Spexin in White Adipose Tissue Thermogenesis under Basal and Cold-Stimulated Conditions
Source: Int J Mol Sci. 2024 Feb 1;25(3):1767. doi: 10.3390/ijms25031767 (PMC10855774; doi:10.3390/ijms25031767)
Supplement: Supplementary file 1 [file ijms-25-01767-s001.zip]

Archive with 1 entries (1 files):
- ijms-2810266-supplementary.pdf
